# Supplementary material for: Are children of key population individuals at higher risk of HIV than other children? Results from a multi-country analysis of routine program data
Source: PLoS One. 2024 Sep 6;19(9):e0309847. doi: 10.1371/journal.pone.0309847 (PMC11379237; doi:10.1371/journal.pone.0309847)
Supplement: S1 Dataset — (XLSX) [file pone.0309847.s001.xlsx]

## Sheet: Table 1
	Table 1. HIV Testing (Index and Non-index) and ART initiation among CKP and non-CKP by Country, October 1, 2021–September 30, 2022
	Country	Burundi		Côte d'Ivoire		DRC		Tanzania		Togo		All Countries		Total
	Indicators	Non-CKP	CKP	Non-CKP	CKP	Non-CKP	CKP	Non-CKP	CKP	Non-CKP	CKP	Non-CKP	CKP
	Index tested	0	35	113	106	989	227	820	508	0	176	1922	1052	2974
	Index tested positive	0	4	5	16	140	76	74	75	0	7	219	178	397
	Index case finding		0.11	0.04	0.15	0.14	0.33	0.09	0.15	-	0.04	0.11	0.17	0.13
	Non-index tested	0	0	106	13	2511	5	42	0	0	0	2659	18	2677
	Non-index tested positive	0	0	2	1	139	2	0	0	0	0	141	3	144
	Non-index case finding	-	-	0.02	0.08	0.06	0.4	0	-	-	-	0.05	0.17	0.05
	Total tested	0	35	219	119	3500	232	862	508	0	176	4581	1070	5651
	Total tested positive	0	4	7	17	279	78	74	75	0	7	360	181	541
	Total case finding	-	0.11	0.03	0.14	0.08	0.34	0.09	0.15	-	0.04	0.08	0.17	0.1
	ART initiation	0	4	8	16	254	75	75	74	0	6	337	175	512
	Total ART initiation rate*	-	1	1.14	0.94	0.91	0.96	1.01	0.99	-	0.86	0.94	0.97	0.95
	*ART initiation rates higher than 100% reflect the initiation of children living with HIV who were diagnosed in previous reporting periods but initiated later; hence, they were not included among those who newly tested HIV positive.

## Sheet: Table 2
	Table 2. CKP Index Testing Volume and Results by Age Group, All Countries (Burundi, Côte d’Ivoire, DRC, Tanzania, Togo), October 1, 2021–September 30, 2022
		<1 Year	1–4 Years	5–9 Years	10–14 Years	Total
	Tested	11	342	421	300	1074
	Tested positive	4	79	54	43	180
	Case-finding rate	0.36	0.23	0.13	0.14	0.17

## Sheet: Table S1
	Table S1. FSW Sub-analysis Data
	FSWs living with HIV	6735
	FSWs living with HIV offered index testing of their biological children	6248
	FSWs living with HIV who accepted the index testing of their biological children	5408
	Biological children elicited from the FSWs living with HIV	1357
	Biological children of FSWs living with HIV who were tested	936
	Biological children of FSWs living with HIV who tested HIV positive	132
